# Supplementary material for: An improved biologically transparent illumination system that increases the accuracy of detecting the correct position of a nasogastric tube in the stomach
Source: PLoS One. 2023 Dec 7;18(12):e0295415. doi: 10.1371/journal.pone.0295415 (PMC10703337; doi:10.1371/journal.pone.0295415)
Supplement: S1 Table — (XLSX) [file pone.0295415.s002.xlsx]

## Sheet: Sheet1
sex	Hight	weight	BMI	route	length	thickness	BT	X-P	＊BT： 1 Positive 2 negative
F	160	51	20	N	55	13	1	1	＊X-P： １ Positive ２ negative
M	168	58	21	N	55	21	2	1
F	157	50	20	N	55	16	1	1
F	148	49	22	N	51	19	1	1	M：Male、F：Female
M	161	63	24	N	55	22	1	1	N：nasal, O: oral
F	164	56	21	N	53	18	1	1
F	156	64	26	N	54	33	1	1
M	163	70	26	N	59	18	1	1
F	152	52	23	O	50	5	1	1
M	174	46	15	N	52	10	2	2
F	140	41	21	N	53	15	1	1
F	148	51	23	N	53	22	1	1
F	152	94	41	N	60	56	2	1
F	150	46	20	N	52	22	1	1
F	156	44	18	N	55	13	1	1
M	163	66	25	N	60	15	1	1
M	167	76	27	N	55	25	1	1
F	140	45	23	N	55	19	1	1
F	154	49	21	N	55	28	1	1
F	163	67	25	N	60	25	2	1
M	164	54	20	N	55	13	1	1
F	157	58	24	N	55	26	1	1
M	173	77	26	N	60	22	1	1
M	167	75	27	N	62	28	1	1
M	174	70	23	N	60	15	2	1
M	176	85	27	N	52	33	2	1
F	152	53	23	N	52	20	1	1
F	155	61	25	N	54	39	1	1
M	168	57	20	N	60	20	1	1
F	158	72	29	N	55	45	1	1
F	156	68	28	N	56	32	1	1
M	160	52	20	N	60	19	1	1
M	171	80	27	N	55	21	1	1
F	167	54	19	N	60	23	1	1
M	166	77	28	N	55	26	1	1
F	137	40	21	N	55	22	1	1
M	182	86	26	N	53	29	1	1
M	166	74	27	N	55	27	2	1
F	163	56	21	N	52	18	1	1
F	159	57	23	N	55	26	1	1
F	156	56	23	N	55	22	1	1
F	171	62	21	N	60	20	1	1
M	179	80	25	N	60	28	1	1
F	148	60	27	N	55	41	2	1
F	151	59	26	N	53	28	1	1
F	153	40	17	N	55	17	1	1
F	150	47	21	N	55	16	1	1
F	155	44	18	N	55	18	1	1
M	188	110	31	N	55	24	2	1
M	164	65	24	N	55	35	1	1
M	165	69	25	N	60	20	1	1
M	166	54	20	N	60	21	1	1
F	158	48	19	O	52	25	1	1
M	167	65	23	N	62	30	1	1
M	168	54	19	N	60	19	1	1
M	176	84	27	N	60	32	1	1
M	167	79	28	N	55	26	1	1
M	165	79	29	N	70	27	1	1
M	165	53	19	O	53	13	1	1
M	165	65	24	N	60	29	1	1
M	169	56	20	N	63	15	1	1
F	141	53	27	N	52	35	1	1
M	186	67	19	N	65	18	1	1
M	164	64	24	N	58	24	1	1
M	162	58	22	N	60	27	1	1
M	160	47	18	N	55	22	1	1
M	171	72	25	N	58	23	1	1
F	153	47	20	N	50	23	1	1
M	155	61	25	N	55	26	1	1
M	162	63	24	N	52	25	2	2
F	137	45	24	O	45	32	2	2
M	163	58	22	N	52	20	1	1
F	147	63	29	N	52	25	1	1
F	151	47	21	N	48	16	2	1
M	157	64	26	N	60	16	1	1
F	144	55	27	N	70	25	1	1
M	168	74	26	N	65	27	1	1
F	154	46	19	N	55	23	1	1
F	140	48	24	O	50	21	1	1
F	142	46	23	N	55	21	1	1
M	169	73	26	N	58	23	1	1
F	160	54	21	O	52	23	1	1
M	173	67	22	N	57	28	1	1
F	168	60	21	O	50	21	2	1
M	154	55	23	N	53	20	2	1
F	150	54	24	N	53	25	1	1
M	161	69	27	N	60	19	1	1
F	156	66	27	N	58	28	1	1
M	171	62	21	N	60	25	1	1
M	165	58	21	N	58	23	1	1
F	155	69	29	N	55	29	1	1
M	170	64	22	N	55	21	1	1
M	178	59	19	N	58	17	1	1
M	159	66	26	N	57	22	1	1
F	146	48	23	N	52	21	1	1
M	164	56	21	N	56	18	1	1
M	156	53	22	N	53	22	1	1
M	170	69	24	N	57	23	1	1
M	169	72	25	N	50	25	2	2
F	157	52	21	O	50	18	1	1
M	166	40	15	N	52	11	1	1
M	166	58	21	n	60	18	1	1
